# Supplementary material for: Impaired arginine/ornithine metabolism drives severe HFMD by promoting cytokine storm
Source: Front Immunol. 2024 Jun 24;15:1407035. doi: 10.3389/fimmu.2024.1407035 (PMC11228176; doi:10.3389/fimmu.2024.1407035)
Supplement: Supplementary file 2 [file Table_1.xlsx]

## Sheet: Sheet1
Table 1 Primer and siRNA sequences
IL-6	Forward:5’-ACTCACCTCTTCAGAACGAATTG-3’
	Reverse:5’-CCATCTTTGGAAGGTTCAGGTTG-3’
TNF-α	Forward: 5’-GAGGCCAAGCCCTGGTATG-3’
	Reverse: 5’-CGGGCCGATTGATCTCAGC-3’
IL-1β	Forward: 5’-ATGATGGCTTATTACAGTGGCAA-3’
	Reverse: 5’-GTCGGAGATTCGTAGCTGGA-3’
CCL2	Forward: 5’-CAGCCAGATGCAATCAATGCC-3’
	Reverse: 5’-TGGAATCCTGAACCCACTTCT-3’
CXCL10	Forward: 5’-GTGGCATTCAAGGAGTACCTC-3’
	Reverse: 5’-TGATGGCCTTCGATTCTGGATT-3’
ODC1	Forward: 5’-TCCTTGATGAAGGCTTTACTGC-3’
	Reverse: 5’-ACATAGAACGCATCCTTATCGTC-3’
SMS	Forward: 5’-GACCTTCAGAGTTACGACAGTG-3’
	Reverse: 5’-GAACTATGGGTGGTAATCGCTTC-3’
SRM	Forward: 5’-ACATCCTCGTCTTCCGCAGTA-3’
	Reverse: 5’-GGCAGGTTGGCGATCATCT-3’
ARG1	Forward: 5’-CTCCAAGCCAAAGTCCTTAGAG-3’
	Reverse: 5’-AGGAGCTGTCATTAGGGACATC-3’
ARG2	Forward: 5’-ACGGGCAAATTCCTTGCGT-3’
	Reverse: 5’-TGGACCATATTCCACTCCTAGC-3’
EV71	Forward: 5’-GCAGCCCAAAAGAACTTCAC-3’
	Reverse: 5’-ATTTCAGCAGCTTGGAGTGC-3’
GAPDH	Forward: 5’-ACAACTTTGGTATCGTGGAAGG-3’
	Reverse: 5’-GCCATCACGCCACAGTTTC-3’
siODC1-1	Forward: 5’-GGUUGGUUUCAGCAUGUAUTT-3’
	Reverse: 5’-AUACAUGCUGAAACCAACCTT-3’
siODC1-2	Forward: 5’-GUGCUUCGGCUAGUAUUAATT-3’
	Reverse: 5’-UUAAUACUAGCCGAAGCACTT-3’
